# Supplementary material for: Estrogen Receptor 1 (ESR1) and the Wnt/β-Catenin Pathway Mediate the Effect of the Coumarin Derivative Umbelliferon on Bone Mineralization
Source: Nutrients. 2022 Aug 5;14(15):3209. doi: 10.3390/nu14153209 (PMC9370350; doi:10.3390/nu14153209)
Supplement: Supplementary file 1 [file nutrients-14-03209-s001.zip]

Archive with 1 entries (1 files):
- nutrients-1835805-supplementary.pdf
